# Supplementary material for: Effects of forest management and roe deer impact on a mountain forest development in the Italian Apennines: A modelling approach using LANDIS-II
Source: PLoS One. 2019 Nov 6;14(11):e0224788. doi: 10.1371/journal.pone.0224788 (PMC6834274; doi:10.1371/journal.pone.0224788)
Supplement: S3 File — (TXT) [file pone.0224788.s003.txt]

LandisData   'Initial Communities'

MapCode 0

MapCode 1
	 Abies 20

MapCode 2
	 Abies 30

MapCode 3
	 Abies 40

MapCode 4
	 Abies 50

MapCode 5
	 Abies 60

MapCode 6
	 Abies 70

MapCode 7
	 Abies 80

MapCode 8
	 Abies 90

MapCode 9
	 Abies 100

MapCode 10
	 Abies 130

MapCode 11
	 Abies 150

MapCode 12
	 Pinus_nig 10

MapCode 13
	 Pinus_nig 20

MapCode 14
	 Pinus_nig 30

MapCode 15
	 Pinus_nig 40

MapCode 16
	 Pinus_nig 50

MapCode 17
	 Pinus_nig 60

MapCode 18
	 Pinus_nig 70

MapCode 19
	 Pinus_nig 80

MapCode 20
	 Pinus_nig 90

MapCode 21
	 Pinus_nig 100

MapCode 22
	 Pinus_nig 140

MapCode 23
	 Pinus_nig 170

MapCode 24
	 Pseudotsuga 20

MapCode 25
	 Pseudotsuga 30

MapCode 26
	 Pseudotsuga 40

MapCode 27
	 Pseudotsuga 50

MapCode 28
	 Pseudotsuga 60

MapCode 29
	 Pseudotsuga 70

MapCode 30
	 Pseudotsuga 80

MapCode 31
	 Pseudotsuga 90

MapCode 32
	 Pseudotsuga 100

MapCode 33
	 Pseudotsuga 140

MapCode 34
	 Pseudotsuga 190

MapCode 35
	 Castanea 10

MapCode 36
	 Castanea 20

MapCode 37
	 Castanea 30

MapCode 38
	 Castanea 40

MapCode 39
	 Castanea 50

MapCode 40
	 Castanea 60

MapCode 41
	 Castanea 70

MapCode 42
	 Castanea 80

MapCode 43
	 Castanea 90

MapCode 44
	 Castanea 100

MapCode 45
	 Castanea 110

MapCode 46
	 Castanea 140

MapCode 47
	 Castanea 170

MapCode 48
	 Fagus 10

MapCode 49
	 Fagus 20

MapCode 50
	 Fagus 30

MapCode 51
	 Fagus 40

MapCode 52
	 Fagus 50

MapCode 53
	 Fagus 60

MapCode 54
	 Fagus 70

MapCode 55
	 Fagus 80

MapCode 56
	 Fagus 90

MapCode 57
	 Fagus 100

MapCode 58
	 Fagus 110

MapCode 59
	 Fagus 120

MapCode 60
	 Fagus 130

MapCode 61
	 Fagus 140

MapCode 62
	 Fagus 190

MapCode 63
	 Quercus_cer 10

MapCode 64
	 Quercus_cer 20

MapCode 65
	 Quercus_cer 30

MapCode 66
	 Quercus_cer 40

MapCode 67
	 Quercus_cer 50

MapCode 68
	 Quercus_cer 60

MapCode 69
	 Quercus_cer 70

MapCode 70
	 Quercus_cer 80

MapCode 71
	 Quercus_cer 90

MapCode 72
	 Quercus_cer 100

MapCode 73
	 Quercus_cer 130

MapCode 74
	 Quercus_cer 150

MapCode 75
	 Quercus_cer 170

MapCode 76
	 Quercus_cer 190

MapCode 77
	 Quercus_pub 10

MapCode 78
	 Quercus_pub 20

MapCode 79
	 Quercus_pub 50

MapCode 80
	 Quercus_pub 60

MapCode 81
	 Quercus_pub 70

MapCode 82
	 Quercus_pub 90

MapCode 83
	 Quercus_pub 100

MapCode 84
	 Quercus_pub 130

MapCode 85
	 Quercus_pub 140

MapCode 86
	 Quercus_pub 190

MapCode 87
	 Abies 20
	 Pinus_nig 30
	 Fagus 20

MapCode 88
	 Abies 20
	 Pinus_nig 32
	 Fagus 20

MapCode 89
	 Abies 20
	 Pinus_nig 80
	 Fagus 20

MapCode 90
	 Abies 30
	 Pinus_nig 40
	 Fagus 30

MapCode 91
	 Abies 30
	 Pinus_nig 48
	 Fagus 30

MapCode 92
	 Abies 30
	 Pinus_nig 50
	 Fagus 30

MapCode 93
	 Abies 40
	 Pinus_nig 50
	 Fagus 40

MapCode 94
	 Abies 40
	 Pinus_nig 60
	 Fagus 40

MapCode 95
	 Abies 40
	 Pinus_nig 64
	 Fagus 40

MapCode 96
	 Abies 40
	 Pinus_nig 70
	 Fagus 40

MapCode 97
	 Abies 50
	 Pinus_nig 70
	 Fagus 50

MapCode 98
	 Abies 50
	 Pinus_nig 80
	 Fagus 50

MapCode 99
	 Abies 50
	 Pinus_nig 90
	 Fagus 40

MapCode 100
	 Abies 50
	 Pinus_nig 170
	 Fagus 50

MapCode 101
	 Abies 60
	 Pinus_nig 70
	 Fagus 60

MapCode 102
	 Abies 60
	 Pinus_nig 80
	 Fagus 60

MapCode 103
	 Abies 60
	 Pinus_nig 90
	 Fagus 60

MapCode 104
	 Abies 60
	 Pinus_nig 90
	 Fagus 70

MapCode 105
	 Abies 70
	 Pinus_nig 80
	 Fagus 70

MapCode 106
	 Abies 70
	 Pinus_nig 100
	 Fagus 70

MapCode 107
	 Abies 70
	 Pinus_nig 110
	 Fagus 70

MapCode 108
	 Abies 70
	 Pinus_nig 120
	 Fagus 70

MapCode 109
	 Abies 80
	 Pinus_nig 90
	 Fagus 80

MapCode 110
	 Abies 80
	 Pinus_nig 100
	 Fagus 80

MapCode 111
	 Abies 80
	 Pinus_nig 120
	 Fagus 80

MapCode 112
	 Abies 80
	 Pinus_nig 130
	 Fagus 80

MapCode 113
	 Abies 80
	 Pinus_nig 150
	 Fagus 60

MapCode 114
	 Abies 90
	 Pinus_nig 130
	 Fagus 90

MapCode 115
	 Abies 90
	 Pinus_nig 140
	 Fagus 90

MapCode 116
	 Abies 100
	 Pinus_nig 130
	 Fagus 100

MapCode 117
	 Abies 100
	 Pinus_nig 140
	 Fagus 50

MapCode 118
	 Abies 100
	 Pinus_nig 140
	 Fagus 100

MapCode 119
	 Abies 100
	 Pinus_nig 150
	 Fagus 100

MapCode 120
	 Abies 100
	 Pinus_nig 160
	 Fagus 100

MapCode 121
	 Abies 110
	 Pinus_nig 170
	 Fagus 110

MapCode 122
	 Abies 130
	 Pinus_nig 200
	 Fagus 130

MapCode 123
	 Abies 140
	 Pinus_nig 210
	 Fagus 140

MapCode 124
	 Abies 150
	 Pinus_nig 240
	 Fagus 150

MapCode 125
	 Castanea 10
	 Quercus_cer 12
	 Pinus_nig 12

MapCode 126
	 Castanea 10
	 Quercus_cer 20
	 Pinus_nig 20

MapCode 127
	 Castanea 10
	 Quercus_cer 20
	 Pinus_nig 50

MapCode 128
	 Castanea 10
	 Quercus_cer 30
	 Pinus_nig 70

MapCode 129
	 Castanea 10
	 Quercus_cer 50
	 Pinus_nig 50

MapCode 130
	 Castanea 10
	 Quercus_cer 50
	 Pinus_nig 60

MapCode 131
	 Castanea 10
	 Quercus_cer 60
	 Pinus_nig 20

MapCode 132
	 Castanea 10
	 Quercus_cer 60
	 Pinus_nig 50

MapCode 133
	 Castanea 10
	 Quercus_cer 60
	 Pinus_nig 60

MapCode 134
	 Castanea 10
	 Quercus_cer 60
	 Pinus_nig 100

MapCode 135
	 Castanea 10
	 Quercus_cer 70
	 Pinus_nig 60

MapCode 136
	 Castanea 10
	 Quercus_cer 70
	 Pinus_nig 70

MapCode 137
	 Castanea 10
	 Quercus_cer 70
	 Pinus_nig 100

MapCode 138
	 Castanea 10
	 Quercus_cer 80
	 Pinus_nig 20

MapCode 139
	 Castanea 10
	 Quercus_cer 80
	 Pinus_nig 40

MapCode 140
	 Castanea 10
	 Quercus_cer 80
	 Pinus_nig 50

MapCode 141
	 Castanea 10
	 Quercus_cer 80
	 Pinus_nig 70

MapCode 142
	 Castanea 10
	 Quercus_cer 90
	 Pinus_nig 20

MapCode 143
	 Castanea 10
	 Quercus_cer 90
	 Pinus_nig 50

MapCode 144
	 Castanea 10
	 Quercus_cer 90
	 Pinus_nig 100

MapCode 145
	 Castanea 10
	 Quercus_cer 90
	 Pinus_nig 140

MapCode 146
	 Castanea 10
	 Quercus_cer 100
	 Pinus_nig 50

MapCode 147
	 Castanea 10
	 Quercus_cer 100
	 Pinus_nig 90

MapCode 148
	 Castanea 10
	 Quercus_cer 100
	 Pinus_nig 100

MapCode 149
	 Castanea 10
	 Quercus_cer 110
	 Pinus_nig 140

MapCode 150
	 Castanea 10
	 Quercus_cer 170
	 Pinus_nig 50

MapCode 151
	 Castanea 20
	 Quercus_cer 24
	 Pinus_nig 24

MapCode 152
	 Castanea 20
	 Quercus_cer 40
	 Pinus_nig 40

MapCode 153
	 Castanea 20
	 Quercus_cer 40
	 Pinus_nig 60

MapCode 154
	 Castanea 20
	 Quercus_cer 50
	 Pinus_nig 50

MapCode 155
	 Castanea 20
	 Quercus_cer 50
	 Pinus_nig 100

MapCode 156
	 Castanea 20
	 Quercus_cer 60
	 Pinus_nig 40

MapCode 157
	 Castanea 20
	 Quercus_cer 60
	 Pinus_nig 50

MapCode 158
	 Castanea 20
	 Quercus_cer 60
	 Pinus_nig 60

MapCode 159
	 Castanea 20
	 Quercus_cer 60
	 Pinus_nig 70

MapCode 160
	 Castanea 20
	 Quercus_cer 60
	 Pinus_nig 100

MapCode 161
	 Castanea 20
	 Quercus_cer 70
	 Pinus_nig 50

MapCode 162
	 Castanea 20
	 Quercus_cer 70
	 Pinus_nig 60

MapCode 163
	 Castanea 20
	 Quercus_cer 70
	 Pinus_nig 70

MapCode 164
	 Castanea 20
	 Quercus_cer 70
	 Pinus_nig 80

MapCode 165
	 Castanea 20
	 Quercus_cer 80
	 Pinus_nig 50

MapCode 166
	 Castanea 20
	 Quercus_cer 90
	 Pinus_nig 50

MapCode 167
	 Castanea 20
	 Quercus_cer 90
	 Pinus_nig 60

MapCode 168
	 Castanea 20
	 Quercus_cer 90
	 Pinus_nig 70

MapCode 169
	 Castanea 20
	 Quercus_cer 90
	 Pinus_nig 90

MapCode 170
	 Castanea 20
	 Quercus_cer 90
	 Pinus_nig 100

MapCode 171
	 Castanea 20
	 Quercus_cer 90
	 Pinus_nig 140

MapCode 172
	 Castanea 20
	 Quercus_cer 100
	 Pinus_nig 50

MapCode 173
	 Castanea 20
	 Quercus_cer 100
	 Pinus_nig 60

MapCode 174
	 Castanea 20
	 Quercus_cer 100
	 Pinus_nig 100

MapCode 175
	 Castanea 20
	 Quercus_cer 170
	 Pinus_nig 90

MapCode 176
	 Castanea 30
	 Quercus_cer 36
	 Pinus_nig 36

MapCode 177
	 Castanea 30
	 Quercus_cer 40
	 Pinus_nig 40

MapCode 178
	 Castanea 30
	 Quercus_cer 50
	 Pinus_nig 50

MapCode 179
	 Castanea 30
	 Quercus_cer 60
	 Pinus_nig 40

MapCode 180
	 Castanea 30
	 Quercus_cer 60
	 Pinus_nig 50

MapCode 181
	 Castanea 30
	 Quercus_cer 60
	 Pinus_nig 60

MapCode 182
	 Castanea 30
	 Quercus_cer 110
	 Pinus_nig 110

MapCode 183
	 Castanea 40
	 Quercus_cer 48
	 Pinus_nig 48

MapCode 184
	 Castanea 40
	 Quercus_cer 50
	 Pinus_nig 50

MapCode 185
	 Castanea 40
	 Quercus_cer 60
	 Pinus_nig 50

MapCode 186
	 Castanea 40
	 Quercus_cer 70
	 Pinus_nig 60

MapCode 187
	 Castanea 40
	 Quercus_cer 80
	 Pinus_nig 50

MapCode 188
	 Castanea 40
	 Quercus_cer 80
	 Pinus_nig 60

MapCode 189
	 Castanea 50
	 Quercus_cer 60
	 Pinus_nig 60

MapCode 190
	 Castanea 50
	 Quercus_cer 60
	 Pinus_nig 70

MapCode 191
	 Castanea 50
	 Quercus_cer 60
	 Pinus_nig 80

MapCode 192
	 Castanea 50
	 Quercus_cer 60
	 Pinus_nig 90

MapCode 193
	 Castanea 50
	 Quercus_cer 70
	 Pinus_nig 60

MapCode 194
	 Castanea 50
	 Quercus_cer 70
	 Pinus_nig 70

MapCode 195
	 Castanea 50
	 Quercus_cer 70
	 Pinus_nig 80

MapCode 196
	 Castanea 50
	 Quercus_cer 80
	 Pinus_nig 60

MapCode 197
	 Castanea 50
	 Quercus_cer 80
	 Pinus_nig 70

MapCode 198
	 Castanea 50
	 Quercus_cer 80
	 Pinus_nig 80

MapCode 199
	 Castanea 50
	 Quercus_cer 90
	 Pinus_nig 60

MapCode 200
	 Castanea 50
	 Quercus_cer 100
	 Pinus_nig 60

MapCode 201
	 Castanea 50
	 Quercus_cer 100
	 Pinus_nig 70

MapCode 202
	 Castanea 50
	 Quercus_cer 100
	 Pinus_nig 100

MapCode 203
	 Castanea 50
	 Quercus_cer 140
	 Pinus_nig 140

MapCode 204
	 Castanea 60
	 Quercus_cer 70
	 Pinus_nig 70

MapCode 205
	 Castanea 60
	 Quercus_cer 70
	 Pinus_nig 90

MapCode 206
	 Castanea 60
	 Quercus_cer 70
	 Pinus_nig 100

MapCode 207
	 Castanea 60
	 Quercus_cer 72
	 Pinus_nig 72

MapCode 208
	 Castanea 60
	 Quercus_cer 80
	 Pinus_nig 70

MapCode 209
	 Castanea 60
	 Quercus_cer 80
	 Pinus_nig 80

MapCode 210
	 Castanea 60
	 Quercus_cer 80
	 Pinus_nig 90

MapCode 211
	 Castanea 60
	 Quercus_cer 90
	 Pinus_nig 70

MapCode 212
	 Castanea 60
	 Quercus_cer 90
	 Pinus_nig 90

MapCode 213
	 Castanea 60
	 Quercus_cer 90
	 Pinus_nig 100

MapCode 214
	 Castanea 60
	 Quercus_cer 90
	 Pinus_nig 140

MapCode 215
	 Castanea 60
	 Quercus_cer 90
	 Pinus_nig 190

MapCode 216
	 Castanea 60
	 Quercus_cer 100
	 Pinus_nig 70

MapCode 217
	 Castanea 60
	 Quercus_cer 100
	 Pinus_nig 90

MapCode 218
	 Castanea 60
	 Quercus_cer 100
	 Pinus_nig 100

MapCode 219
	 Castanea 60
	 Quercus_cer 100
	 Pinus_nig 190

MapCode 220
	 Castanea 60
	 Quercus_cer 110
	 Pinus_nig 80

MapCode 221
	 Castanea 60
	 Quercus_cer 140
	 Pinus_nig 110

MapCode 222
	 Castanea 60
	 Quercus_cer 140
	 Pinus_nig 140

MapCode 223
	 Castanea 60
	 Quercus_cer 170
	 Pinus_nig 90

MapCode 224
	 Castanea 60
	 Quercus_cer 190
	 Pinus_nig 190

MapCode 225
	 Castanea 70
	 Quercus_cer 80
	 Pinus_nig 80

MapCode 226
	 Castanea 70
	 Quercus_cer 90
	 Pinus_nig 90

MapCode 227
	 Castanea 70
	 Quercus_cer 100
	 Pinus_nig 90

MapCode 228
	 Castanea 70
	 Quercus_cer 100
	 Pinus_nig 100

MapCode 229
	 Castanea 70
	 Quercus_cer 110
	 Pinus_nig 90

MapCode 230
	 Castanea 80
	 Quercus_cer 90
	 Pinus_nig 90

MapCode 231
	 Castanea 80
	 Quercus_cer 90
	 Pinus_nig 100

MapCode 232
	 Castanea 80
	 Quercus_cer 90
	 Pinus_nig 110

MapCode 233
	 Castanea 80
	 Quercus_cer 100
	 Pinus_nig 100

MapCode 234
	 Castanea 80
	 Quercus_cer 110
	 Pinus_nig 140

MapCode 235
	 Castanea 90
	 Quercus_cer 100
	 Pinus_nig 100

MapCode 236
	 Castanea 100
	 Quercus_cer 110
	 Pinus_nig 110

MapCode 237
	 Castanea 110
	 Quercus_cer 130
	 Pinus_nig 130

MapCode 238
	 Castanea 140
	 Quercus_cer 160
	 Pinus_nig 160

MapCode 239
	 Castanea 140
	 Quercus_cer 170
	 Pinus_nig 170

MapCode 240
	 Castanea 170
	 Quercus_cer 200
	 Pinus_nig 200

MapCode 241
	 Castanea 190
	 Quercus_cer 220
	 Pinus_nig 220

MapCode 242
	 Fagus 10
	 Quercus_cer 16
	 Abies 10

MapCode 243
	 Fagus 10
	 Quercus_cer 90
	 Abies 60

MapCode 244
	 Fagus 10
	 Quercus_cer 140
	 Abies 60

MapCode 245
	 Fagus 20
	 Quercus_cer 30
	 Abies 20

MapCode 246
	 Fagus 20
	 Quercus_cer 80
	 Abies 60

MapCode 247
	 Fagus 20
	 Quercus_cer 100
	 Abies 80

MapCode 248
	 Fagus 30
	 Quercus_cer 40
	 Abies 30

MapCode 249
	 Fagus 30
	 Quercus_cer 50
	 Abies 20

MapCode 250
	 Fagus 30
	 Quercus_cer 50
	 Abies 30

MapCode 251
	 Fagus 30
	 Quercus_cer 100
	 Abies 50

MapCode 252
	 Fagus 30
	 Quercus_cer 100
	 Abies 60

MapCode 253
	 Fagus 40
	 Quercus_cer 50
	 Abies 20

MapCode 254
	 Fagus 40
	 Quercus_cer 50
	 Abies 40

MapCode 255
	 Fagus 40
	 Quercus_cer 60
	 Abies 40

MapCode 256
	 Fagus 40
	 Quercus_cer 100
	 Abies 60

MapCode 257
	 Fagus 40
	 Quercus_cer 100
	 Abies 80

MapCode 258
	 Fagus 50
	 Quercus_cer 60
	 Abies 20

MapCode 259
	 Fagus 50
	 Quercus_cer 60
	 Abies 30

MapCode 260
	 Fagus 50
	 Quercus_cer 60
	 Abies 40

MapCode 261
	 Fagus 50
	 Quercus_cer 60
	 Abies 50

MapCode 262
	 Fagus 50
	 Quercus_cer 70
	 Abies 50

MapCode 263
	 Fagus 50
	 Quercus_cer 70
	 Abies 60

MapCode 264
	 Fagus 50
	 Quercus_cer 80
	 Abies 40

MapCode 265
	 Fagus 50
	 Quercus_cer 80
	 Abies 50

MapCode 266
	 Fagus 50
	 Quercus_cer 90
	 Abies 70

MapCode 267
	 Fagus 50
	 Quercus_cer 100
	 Abies 50

MapCode 268
	 Fagus 50
	 Quercus_cer 100
	 Abies 70

MapCode 269
	 Fagus 50
	 Quercus_cer 130
	 Abies 70

MapCode 270
	 Fagus 50
	 Quercus_cer 140
	 Abies 50

MapCode 271
	 Fagus 50
	 Quercus_cer 170
	 Abies 70

MapCode 272
	 Fagus 50
	 Quercus_cer 190
	 Abies 100

MapCode 273
	 Fagus 60
	 Quercus_cer 70
	 Abies 30

MapCode 274
	 Fagus 60
	 Quercus_cer 70
	 Abies 50

MapCode 275
	 Fagus 60
	 Quercus_cer 70
	 Abies 60

MapCode 276
	 Fagus 60
	 Quercus_cer 80
	 Abies 20

MapCode 277
	 Fagus 60
	 Quercus_cer 80
	 Abies 40

MapCode 278
	 Fagus 60
	 Quercus_cer 90
	 Abies 20

MapCode 279
	 Fagus 60
	 Quercus_cer 90
	 Abies 60

MapCode 280
	 Fagus 60
	 Quercus_cer 90
	 Abies 70

MapCode 281
	 Fagus 60
	 Quercus_cer 90
	 Abies 80

MapCode 282
	 Fagus 60
	 Quercus_cer 96
	 Abies 60

MapCode 283
	 Fagus 60
	 Quercus_cer 100
	 Abies 20

MapCode 284
	 Fagus 60
	 Quercus_cer 100
	 Abies 50

MapCode 285
	 Fagus 60
	 Quercus_cer 100
	 Abies 60

MapCode 286
	 Fagus 60
	 Quercus_cer 100
	 Abies 70

MapCode 287
	 Fagus 60
	 Quercus_cer 100
	 Abies 80

MapCode 288
	 Fagus 60
	 Quercus_cer 100
	 Abies 90

MapCode 289
	 Fagus 60
	 Quercus_cer 140
	 Abies 50

MapCode 290
	 Fagus 60
	 Quercus_cer 150
	 Abies 80

MapCode 291
	 Fagus 60
	 Quercus_cer 190
	 Abies 100

MapCode 292
	 Fagus 70
	 Quercus_cer 80
	 Abies 50

MapCode 293
	 Fagus 70
	 Quercus_cer 80
	 Abies 70

MapCode 294
	 Fagus 70
	 Quercus_cer 90
	 Abies 50

MapCode 295
	 Fagus 70
	 Quercus_cer 90
	 Abies 60

MapCode 296
	 Fagus 70
	 Quercus_cer 90
	 Abies 80

MapCode 297
	 Fagus 70
	 Quercus_cer 100
	 Abies 70

MapCode 298
	 Fagus 70
	 Quercus_cer 110
	 Abies 70

MapCode 299
	 Fagus 70
	 Quercus_cer 112
	 Abies 70

MapCode 300
	 Fagus 70
	 Quercus_cer 120
	 Abies 70

MapCode 301
	 Fagus 70
	 Quercus_cer 170
	 Abies 40

MapCode 302
	 Fagus 70
	 Quercus_cer 190
	 Abies 70

MapCode 303
	 Fagus 70
	 Quercus_cer 190
	 Abies 100

MapCode 304
	 Fagus 80
	 Quercus_cer 90
	 Abies 80

MapCode 305
	 Fagus 80
	 Quercus_cer 100
	 Abies 40

MapCode 306
	 Fagus 80
	 Quercus_cer 100
	 Abies 50

MapCode 307
	 Fagus 80
	 Quercus_cer 100
	 Abies 60

MapCode 308
	 Fagus 80
	 Quercus_cer 100
	 Abies 80

MapCode 309
	 Fagus 80
	 Quercus_cer 110
	 Abies 80

MapCode 310
	 Fagus 80
	 Quercus_cer 120
	 Abies 80

MapCode 311
	 Fagus 80
	 Quercus_cer 128
	 Abies 80

MapCode 312
	 Fagus 80
	 Quercus_cer 130
	 Abies 80

MapCode 313
	 Fagus 80
	 Quercus_cer 170
	 Abies 100

MapCode 314
	 Fagus 90
	 Quercus_cer 100
	 Abies 50

MapCode 315
	 Fagus 90
	 Quercus_cer 100
	 Abies 80

MapCode 316
	 Fagus 90
	 Quercus_cer 100
	 Abies 90

MapCode 317
	 Fagus 90
	 Quercus_cer 130
	 Abies 70

MapCode 318
	 Fagus 90
	 Quercus_cer 130
	 Abies 90

MapCode 319
	 Fagus 90
	 Quercus_cer 140
	 Abies 90

MapCode 320
	 Fagus 90
	 Quercus_cer 140
	 Abies 100

MapCode 321
	 Fagus 90
	 Quercus_cer 150
	 Abies 90

MapCode 322
	 Fagus 100
	 Quercus_cer 130
	 Abies 90

MapCode 323
	 Fagus 100
	 Quercus_cer 150
	 Abies 100

MapCode 324
	 Fagus 100
	 Quercus_cer 160
	 Abies 100

MapCode 325
	 Fagus 100
	 Quercus_cer 190
	 Abies 100

MapCode 326
	 Fagus 110
	 Quercus_cer 170
	 Abies 110

MapCode 327
	 Fagus 110
	 Quercus_cer 180
	 Abies 110

MapCode 328
	 Fagus 120
	 Quercus_cer 190
	 Abies 120

MapCode 329
	 Fagus 130
	 Quercus_cer 200
	 Abies 130

MapCode 330
	 Fagus 140
	 Quercus_cer 220
	 Abies 140

MapCode 331
	 Fagus 150
	 Quercus_cer 240
	 Abies 150

MapCode 332
	 Fagus 190
	 Quercus_cer 290
	 Abies 190

MapCode 333
	 Ostrya 10
	 Quercus_cer 14
	 Castanea 12

MapCode 334
	 Ostrya 10
	 Quercus_cer 90
	 Castanea 20

MapCode 335
	 Ostrya 10
	 Quercus_cer 90
	 Castanea 60

MapCode 336
	 Ostrya 20
	 Quercus_cer 28
	 Castanea 24

MapCode 337
	 Ostrya 30
	 Quercus_cer 42
	 Castanea 36

MapCode 338
	 Ostrya 40
	 Quercus_cer 56
	 Castanea 48

MapCode 339
	 Ostrya 50
	 Quercus_cer 70
	 Castanea 60

MapCode 340
	 Ostrya 50
	 Quercus_cer 100
	 Castanea 60

MapCode 341
	 Ostrya 60
	 Quercus_cer 80
	 Castanea 70

MapCode 342
	 Ostrya 70
	 Quercus_cer 90
	 Castanea 80

MapCode 343
	 Ostrya 70
	 Quercus_cer 100
	 Castanea 80

MapCode 344
	 Ostrya 80
	 Quercus_cer 100
	 Castanea 90

MapCode 345
	 Ostrya 80
	 Quercus_cer 110
	 Castanea 90

MapCode 346
	 Ostrya 80
	 Quercus_cer 110
	 Castanea 100

MapCode 347
	 Ostrya 90
	 Quercus_cer 120
	 Castanea 100

MapCode 348
	 Ostrya 100
	 Quercus_cer 130
	 Castanea 110

MapCode 349
	 Ostrya 110
	 Quercus_cer 150
	 Castanea 130

MapCode 350
	 Ostrya 140
	 Quercus_cer 190
	 Castanea 160

MapCode 351
	 Ostrya 140
	 Quercus_cer 210
	 Castanea 170

MapCode 352
	 Pinus_nig 10
	 Quercus_cer 10
	 Castanea 6

MapCode 353
	 Pinus_nig 20
	 Quercus_cer 20
	 Castanea 13

MapCode 354
	 Pinus_nig 30
	 Quercus_cer 30
	 Castanea 20

MapCode 355
	 Pinus_nig 40
	 Quercus_cer 40
	 Castanea 30

MapCode 356
	 Pinus_nig 40
	 Quercus_cer 50
	 Castanea 20

MapCode 357
	 Pinus_nig 50
	 Quercus_cer 50
	 Castanea 10

MapCode 358
	 Pinus_nig 50
	 Quercus_cer 50
	 Castanea 30

MapCode 359
	 Pinus_nig 50
	 Quercus_cer 50
	 Castanea 33

MapCode 360
	 Pinus_nig 50
	 Quercus_cer 50
	 Castanea 40

MapCode 361
	 Pinus_nig 50
	 Quercus_cer 90
	 Castanea 40

MapCode 362
	 Pinus_nig 60
	 Quercus_cer 40
	 Castanea 30

MapCode 363
	 Pinus_nig 60
	 Quercus_cer 50
	 Castanea 20

MapCode 364
	 Pinus_nig 60
	 Quercus_cer 60
	 Castanea 40

MapCode 365
	 Pinus_nig 60
	 Quercus_cer 90
	 Castanea 50

MapCode 366
	 Pinus_nig 60
	 Quercus_cer 110
	 Castanea 50

MapCode 367
	 Pinus_nig 70
	 Quercus_cer 70
	 Castanea 20

MapCode 368
	 Pinus_nig 70
	 Quercus_cer 70
	 Castanea 50

MapCode 369
	 Pinus_nig 70
	 Quercus_cer 80
	 Castanea 40

MapCode 370
	 Pinus_nig 70
	 Quercus_cer 80
	 Castanea 50

MapCode 371
	 Pinus_nig 70
	 Quercus_cer 90
	 Castanea 50

MapCode 372
	 Pinus_nig 70
	 Quercus_cer 100
	 Castanea 50

MapCode 373
	 Pinus_nig 70
	 Quercus_cer 170
	 Castanea 50

MapCode 374
	 Pinus_nig 80
	 Quercus_cer 60
	 Castanea 40

MapCode 375
	 Pinus_nig 80
	 Quercus_cer 80
	 Castanea 50

MapCode 376
	 Pinus_nig 80
	 Quercus_cer 80
	 Castanea 60

MapCode 377
	 Pinus_nig 90
	 Quercus_cer 90
	 Castanea 60

MapCode 378
	 Pinus_nig 100
	 Quercus_cer 70
	 Castanea 50

MapCode 379
	 Pinus_nig 100
	 Quercus_cer 100
	 Castanea 50

MapCode 380
	 Pinus_nig 100
	 Quercus_cer 100
	 Castanea 70

MapCode 381
	 Pinus_nig 110
	 Quercus_cer 110
	 Castanea 70

MapCode 382
	 Pinus_nig 140
	 Quercus_cer 140
	 Castanea 50

MapCode 383
	 Pinus_nig 140
	 Quercus_cer 140
	 Castanea 70

MapCode 384
	 Pinus_nig 140
	 Quercus_cer 140
	 Castanea 90

MapCode 385
	 Pinus_nig 140
	 Quercus_cer 140
	 Castanea 100

MapCode 386
	 Pinus_nig 170
	 Quercus_cer 90
	 Castanea 70

MapCode 387
	 Pinus_nig 170
	 Quercus_cer 170
	 Castanea 110

MapCode 388
	 Pinus_pin 20
	 Quercus_cer 13
	 Castanea 6

MapCode 389
	 Pinus_pin 40
	 Quercus_cer 30
	 Castanea 20

MapCode 390
	 Pinus_pin 50
	 Quercus_cer 20
	 Castanea 10

MapCode 391
	 Pinus_pin 50
	 Quercus_cer 30
	 Castanea 20

MapCode 392
	 Pinus_pin 50
	 Quercus_cer 40
	 Castanea 20

MapCode 393
	 Pinus_pin 60
	 Quercus_cer 40
	 Castanea 20

MapCode 394
	 Pinus_pin 70
	 Quercus_cer 50
	 Castanea 30

MapCode 395
	 Pinus_pin 80
	 Quercus_cer 60
	 Castanea 30

MapCode 396
	 Pinus_pin 90
	 Quercus_cer 60
	 Castanea 30

MapCode 397
	 Pinus_pin 100
	 Quercus_cer 50
	 Castanea 20

MapCode 398
	 Pinus_pin 100
	 Quercus_cer 70
	 Castanea 40

MapCode 399
	 Pseudotsuga 10
	 Castanea 10
	 Abies 3

MapCode 400
	 Pseudotsuga 20
	 Castanea 20
	 Abies 10

MapCode 401
	 Pseudotsuga 30
	 Castanea 30
	 Abies 10

MapCode 402
	 Pseudotsuga 40
	 Castanea 40
	 Abies 13

MapCode 403
	 Pseudotsuga 40
	 Castanea 40
	 Abies 20

MapCode 404
	 Pseudotsuga 50
	 Castanea 50
	 Abies 20

MapCode 405
	 Pseudotsuga 50
	 Castanea 190
	 Abies 20

MapCode 406
	 Pseudotsuga 60
	 Castanea 60
	 Abies 20

MapCode 407
	 Pseudotsuga 60
	 Castanea 60
	 Abies 50

MapCode 408
	 Pseudotsuga 60
	 Castanea 70
	 Abies 50

MapCode 409
	 Pseudotsuga 60
	 Castanea 100
	 Abies 50

MapCode 410
	 Pseudotsuga 70
	 Castanea 70
	 Abies 23

MapCode 411
	 Pseudotsuga 70
	 Castanea 70
	 Abies 30

MapCode 412
	 Pseudotsuga 80
	 Castanea 80
	 Abies 30

MapCode 413
	 Pseudotsuga 90
	 Castanea 90
	 Abies 30

MapCode 414
	 Pseudotsuga 100
	 Castanea 70
	 Abies 20

MapCode 415
	 Pseudotsuga 100
	 Castanea 100
	 Abies 40

MapCode 416
	 Pseudotsuga 110
	 Castanea 110
	 Abies 40

MapCode 417
	 Quercus_cer 10
	 Quercus_pub 10
	 Ostrya 3

MapCode 418
	 Quercus_cer 20
	 Quercus_pub 20
	 Ostrya 10

MapCode 419
	 Quercus_cer 30
	 Quercus_pub 30
	 Ostrya 10

MapCode 420
	 Quercus_cer 40
	 Quercus_pub 40
	 Ostrya 20

MapCode 421
	 Quercus_cer 50
	 Quercus_pub 50
	 Ostrya 16

MapCode 422
	 Quercus_cer 50
	 Quercus_pub 50
	 Ostrya 20

MapCode 423
	 Quercus_cer 50
	 Quercus_pub 70
	 Ostrya 10

MapCode 424
	 Quercus_cer 60
	 Quercus_pub 60
	 Ostrya 20

MapCode 425
	 Quercus_cer 60
	 Quercus_pub 90
	 Ostrya 10

MapCode 426
	 Quercus_cer 60
	 Quercus_pub 90
	 Ostrya 20

MapCode 427
	 Quercus_cer 60
	 Quercus_pub 90
	 Ostrya 50

MapCode 428
	 Quercus_cer 60
	 Quercus_pub 100
	 Ostrya 10

MapCode 429
	 Quercus_cer 70
	 Quercus_pub 50
	 Ostrya 20

MapCode 430
	 Quercus_cer 70
	 Quercus_pub 70
	 Ostrya 10

MapCode 431
	 Quercus_cer 70
	 Quercus_pub 70
	 Ostrya 20

MapCode 432
	 Quercus_cer 70
	 Quercus_pub 70
	 Ostrya 23

MapCode 433
	 Quercus_cer 70
	 Quercus_pub 70
	 Ostrya 30

MapCode 434
	 Quercus_cer 70
	 Quercus_pub 80
	 Ostrya 20

MapCode 435
	 Quercus_cer 70
	 Quercus_pub 90
	 Ostrya 20

MapCode 436
	 Quercus_cer 70
	 Quercus_pub 90
	 Ostrya 50

MapCode 437
	 Quercus_cer 70
	 Quercus_pub 100
	 Ostrya 10

MapCode 438
	 Quercus_cer 70
	 Quercus_pub 100
	 Ostrya 50

MapCode 439
	 Quercus_cer 80
	 Quercus_pub 60
	 Ostrya 40

MapCode 440
	 Quercus_cer 80
	 Quercus_pub 60
	 Ostrya 50

MapCode 441
	 Quercus_cer 80
	 Quercus_pub 70
	 Ostrya 20

MapCode 442
	 Quercus_cer 80
	 Quercus_pub 80
	 Ostrya 26

MapCode 443
	 Quercus_cer 80
	 Quercus_pub 80
	 Ostrya 30

MapCode 444
	 Quercus_cer 80
	 Quercus_pub 80
	 Ostrya 50

MapCode 445
	 Quercus_cer 80
	 Quercus_pub 80
	 Ostrya 70

MapCode 446
	 Quercus_cer 80
	 Quercus_pub 90
	 Ostrya 40

MapCode 447
	 Quercus_cer 80
	 Quercus_pub 90
	 Ostrya 50

MapCode 448
	 Quercus_cer 80
	 Quercus_pub 90
	 Ostrya 70

MapCode 449
	 Quercus_cer 80
	 Quercus_pub 100
	 Ostrya 50

MapCode 450
	 Quercus_cer 80
	 Quercus_pub 100
	 Ostrya 70

MapCode 451
	 Quercus_cer 90
	 Quercus_pub 50
	 Ostrya 20

MapCode 452
	 Quercus_cer 90
	 Quercus_pub 60
	 Ostrya 10

MapCode 453
	 Quercus_cer 90
	 Quercus_pub 60
	 Ostrya 40

MapCode 454
	 Quercus_cer 90
	 Quercus_pub 60
	 Ostrya 50

MapCode 455
	 Quercus_cer 90
	 Quercus_pub 70
	 Ostrya 10

MapCode 456
	 Quercus_cer 90
	 Quercus_pub 70
	 Ostrya 20

MapCode 457
	 Quercus_cer 90
	 Quercus_pub 70
	 Ostrya 50

MapCode 458
	 Quercus_cer 90
	 Quercus_pub 90
	 Ostrya 20

MapCode 459
	 Quercus_cer 90
	 Quercus_pub 90
	 Ostrya 30

MapCode 460
	 Quercus_cer 90
	 Quercus_pub 90
	 Ostrya 40

MapCode 461
	 Quercus_cer 90
	 Quercus_pub 90
	 Ostrya 50

MapCode 462
	 Quercus_cer 90
	 Quercus_pub 90
	 Ostrya 60

MapCode 463
	 Quercus_cer 90
	 Quercus_pub 90
	 Ostrya 70

MapCode 464
	 Quercus_cer 90
	 Quercus_pub 90
	 Ostrya 80

MapCode 465
	 Quercus_cer 90
	 Quercus_pub 100
	 Ostrya 10

MapCode 466
	 Quercus_cer 90
	 Quercus_pub 100
	 Ostrya 20

MapCode 467
	 Quercus_cer 90
	 Quercus_pub 100
	 Ostrya 40

MapCode 468
	 Quercus_cer 90
	 Quercus_pub 100
	 Ostrya 50

MapCode 469
	 Quercus_cer 90
	 Quercus_pub 100
	 Ostrya 60

MapCode 470
	 Quercus_cer 90
	 Quercus_pub 100
	 Ostrya 70

MapCode 471
	 Quercus_cer 90
	 Quercus_pub 130
	 Ostrya 70

MapCode 472
	 Quercus_cer 90
	 Quercus_pub 140
	 Ostrya 70

MapCode 473
	 Quercus_cer 100
	 Quercus_pub 70
	 Ostrya 10

MapCode 474
	 Quercus_cer 100
	 Quercus_pub 70
	 Ostrya 20

MapCode 475
	 Quercus_cer 100
	 Quercus_pub 80
	 Ostrya 10

MapCode 476
	 Quercus_cer 100
	 Quercus_pub 90
	 Ostrya 50

MapCode 477
	 Quercus_cer 100
	 Quercus_pub 90
	 Ostrya 70

MapCode 478
	 Quercus_cer 100
	 Quercus_pub 100
	 Ostrya 10

MapCode 479
	 Quercus_cer 100
	 Quercus_pub 100
	 Ostrya 40

MapCode 480
	 Quercus_cer 100
	 Quercus_pub 100
	 Ostrya 50

MapCode 481
	 Quercus_cer 100
	 Quercus_pub 100
	 Ostrya 60

MapCode 482
	 Quercus_cer 100
	 Quercus_pub 100
	 Ostrya 70

MapCode 483
	 Quercus_cer 100
	 Quercus_pub 100
	 Ostrya 90

MapCode 484
	 Quercus_cer 100
	 Quercus_pub 130
	 Ostrya 70

MapCode 485
	 Quercus_cer 100
	 Quercus_pub 140
	 Ostrya 70

MapCode 486
	 Quercus_cer 110
	 Quercus_pub 110
	 Ostrya 40

MapCode 487
	 Quercus_cer 110
	 Quercus_pub 130
	 Ostrya 70

MapCode 488
	 Quercus_cer 130
	 Quercus_pub 100
	 Ostrya 70

MapCode 489
	 Quercus_cer 130
	 Quercus_pub 100
	 Ostrya 90

MapCode 490
	 Quercus_cer 130
	 Quercus_pub 130
	 Ostrya 50

MapCode 491
	 Quercus_cer 140
	 Quercus_pub 70
	 Ostrya 50

MapCode 492
	 Quercus_cer 140
	 Quercus_pub 100
	 Ostrya 50

MapCode 493
	 Quercus_cer 140
	 Quercus_pub 100
	 Ostrya 70

MapCode 494
	 Quercus_cer 140
	 Quercus_pub 140
	 Ostrya 50

MapCode 495
	 Quercus_cer 140
	 Quercus_pub 140
	 Ostrya 60

MapCode 496
	 Quercus_cer 140
	 Quercus_pub 140
	 Ostrya 70

MapCode 497
	 Quercus_cer 140
	 Quercus_pub 140
	 Ostrya 90

MapCode 498
	 Quercus_cer 150
	 Quercus_pub 150
	 Ostrya 50

MapCode 499
	 Quercus_cer 170
	 Quercus_pub 60
	 Ostrya 20

MapCode 500
	 Quercus_cer 170
	 Quercus_pub 60
	 Ostrya 50

MapCode 501
	 Quercus_cer 170
	 Quercus_pub 90
	 Ostrya 40

MapCode 502
	 Quercus_cer 170
	 Quercus_pub 170
	 Ostrya 60

MapCode 503
	 Quercus_cer 190
	 Quercus_pub 190
	 Ostrya 70

MapCode 504
	 Quercus_pub 10
	 Quercus_cer 10
	 Ostrya 3

MapCode 505
	 Quercus_pub 20
	 Quercus_cer 20
	 Ostrya 10

MapCode 506
	 Quercus_pub 30
	 Quercus_cer 30
	 Ostrya 10

MapCode 507
	 Quercus_pub 40
	 Quercus_cer 40
	 Ostrya 20

MapCode 508
	 Quercus_pub 50
	 Quercus_cer 50
	 Ostrya 20

MapCode 509
	 Quercus_pub 50
	 Quercus_cer 50
	 Ostrya 30

MapCode 510
	 Quercus_pub 50
	 Quercus_cer 80
	 Ostrya 20

MapCode 511
	 Quercus_pub 50
	 Quercus_cer 80
	 Ostrya 40

MapCode 512
	 Quercus_pub 50
	 Quercus_cer 100
	 Ostrya 10

MapCode 513
	 Quercus_pub 60
	 Quercus_cer 60
	 Ostrya 20

MapCode 514
	 Quercus_pub 60
	 Quercus_cer 80
	 Ostrya 40

MapCode 515
	 Quercus_pub 60
	 Quercus_cer 100
	 Ostrya 10

MapCode 516
	 Quercus_pub 70
	 Quercus_cer 50
	 Ostrya 10

MapCode 517
	 Quercus_pub 70
	 Quercus_cer 60
	 Ostrya 10

MapCode 518
	 Quercus_pub 70
	 Quercus_cer 60
	 Ostrya 50

MapCode 519
	 Quercus_pub 70
	 Quercus_cer 70
	 Ostrya 30

MapCode 520
	 Quercus_pub 70
	 Quercus_cer 70
	 Ostrya 50

MapCode 521
	 Quercus_pub 70
	 Quercus_cer 80
	 Ostrya 20

MapCode 522
	 Quercus_pub 70
	 Quercus_cer 90
	 Ostrya 20

MapCode 523
	 Quercus_pub 70
	 Quercus_cer 100
	 Ostrya 20

MapCode 524
	 Quercus_pub 80
	 Quercus_cer 20
	 Ostrya 10

MapCode 525
	 Quercus_pub 80
	 Quercus_cer 80
	 Ostrya 30

MapCode 526
	 Quercus_pub 80
	 Quercus_cer 80
	 Ostrya 50

MapCode 527
	 Quercus_pub 80
	 Quercus_cer 80
	 Ostrya 70

MapCode 528
	 Quercus_pub 80
	 Quercus_cer 100
	 Ostrya 50

MapCode 529
	 Quercus_pub 80
	 Quercus_cer 100
	 Ostrya 70

MapCode 530
	 Quercus_pub 80
	 Quercus_cer 110
	 Ostrya 50

MapCode 531
	 Quercus_pub 90
	 Quercus_cer 60
	 Ostrya 10

MapCode 532
	 Quercus_pub 90
	 Quercus_cer 60
	 Ostrya 20

MapCode 533
	 Quercus_pub 90
	 Quercus_cer 70
	 Ostrya 50

MapCode 534
	 Quercus_pub 90
	 Quercus_cer 80
	 Ostrya 40

MapCode 535
	 Quercus_pub 90
	 Quercus_cer 80
	 Ostrya 50

MapCode 536
	 Quercus_pub 90
	 Quercus_cer 80
	 Ostrya 70

MapCode 537
	 Quercus_pub 90
	 Quercus_cer 90
	 Ostrya 10

MapCode 538
	 Quercus_pub 90
	 Quercus_cer 90
	 Ostrya 30

MapCode 539
	 Quercus_pub 90
	 Quercus_cer 90
	 Ostrya 70

MapCode 540
	 Quercus_pub 90
	 Quercus_cer 100
	 Ostrya 80

MapCode 541
	 Quercus_pub 100
	 Quercus_cer 20
	 Ostrya 10

MapCode 542
	 Quercus_pub 100
	 Quercus_cer 60
	 Ostrya 10

MapCode 543
	 Quercus_pub 100
	 Quercus_cer 60
	 Ostrya 50

MapCode 544
	 Quercus_pub 100
	 Quercus_cer 70
	 Ostrya 20

MapCode 545
	 Quercus_pub 100
	 Quercus_cer 70
	 Ostrya 50

MapCode 546
	 Quercus_pub 100
	 Quercus_cer 80
	 Ostrya 50

MapCode 547
	 Quercus_pub 100
	 Quercus_cer 80
	 Ostrya 70

MapCode 548
	 Quercus_pub 100
	 Quercus_cer 90
	 Ostrya 10

MapCode 549
	 Quercus_pub 100
	 Quercus_cer 90
	 Ostrya 20

MapCode 550
	 Quercus_pub 100
	 Quercus_cer 90
	 Ostrya 40

MapCode 551
	 Quercus_pub 100
	 Quercus_cer 90
	 Ostrya 50

MapCode 552
	 Quercus_pub 100
	 Quercus_cer 90
	 Ostrya 70

MapCode 553
	 Quercus_pub 100
	 Quercus_cer 100
	 Ostrya 10

MapCode 554
	 Quercus_pub 100
	 Quercus_cer 100
	 Ostrya 20

MapCode 555
	 Quercus_pub 100
	 Quercus_cer 100
	 Ostrya 40

MapCode 556
	 Quercus_pub 100
	 Quercus_cer 100
	 Ostrya 50

MapCode 557
	 Quercus_pub 100
	 Quercus_cer 100
	 Ostrya 60

MapCode 558
	 Quercus_pub 100
	 Quercus_cer 100
	 Ostrya 70

MapCode 559
	 Quercus_pub 100
	 Quercus_cer 100
	 Ostrya 80

MapCode 560
	 Quercus_pub 100
	 Quercus_cer 100
	 Ostrya 90

MapCode 561
	 Quercus_pub 100
	 Quercus_cer 130
	 Ostrya 20

MapCode 562
	 Quercus_pub 100
	 Quercus_cer 130
	 Ostrya 70

MapCode 563
	 Quercus_pub 100
	 Quercus_cer 140
	 Ostrya 50

MapCode 564
	 Quercus_pub 130
	 Quercus_cer 90
	 Ostrya 70

MapCode 565
	 Quercus_pub 130
	 Quercus_cer 130
	 Ostrya 50

MapCode 566
	 Quercus_pub 140
	 Quercus_cer 90
	 Ostrya 50

MapCode 567
	 Quercus_pub 140
	 Quercus_cer 100
	 Ostrya 10

MapCode 568
	 Quercus_pub 140
	 Quercus_cer 100
	 Ostrya 50

MapCode 569
	 Quercus_pub 140
	 Quercus_cer 100
	 Ostrya 70

MapCode 570
	 Quercus_pub 140
	 Quercus_cer 100
	 Ostrya 90

MapCode 571
	 Quercus_pub 140
	 Quercus_cer 140
	 Ostrya 50

MapCode 572
	 Quercus_pub 150
	 Quercus_cer 150
	 Ostrya 50

MapCode 573
	 Quercus_pub 190
	 Quercus_cer 70
	 Ostrya 50

MapCode 574
	 Quercus_pub 190
	 Quercus_cer 90
	 Ostrya 70

MapCode 575
	 Quercus_pub 190
	 Quercus_cer 100
	 Ostrya 50

MapCode 576
	 Quercus_pub 190
	 Quercus_cer 190
	 Ostrya 70

MapCode 577
	 Robinia 20
	 Quercus_cer 10
	 Quercus_pub 20

MapCode 578
	 Robinia 20
	 Quercus_cer 20
	 Quercus_pub 20

MapCode 579
	 Robinia 20
	 Quercus_cer 30
	 Quercus_pub 100

MapCode 580
	 Robinia 20
	 Quercus_cer 90
	 Quercus_pub 100

MapCode 581
	 Robinia 30
	 Quercus_cer 20
	 Quercus_pub 20

MapCode 582
	 Robinia 30
	 Quercus_cer 90
	 Quercus_pub 100

MapCode 583
	 Robinia 30
	 Quercus_cer 130
	 Quercus_pub 20

MapCode 584
	 Robinia 60
	 Quercus_cer 60
	 Quercus_pub 60

MapCode 585
	 Robinia 60
	 Quercus_cer 90
	 Quercus_pub 60

MapCode 586
	 Robinia 70
	 Quercus_cer 20
	 Quercus_pub 20

MapCode 587
	 Robinia 70
	 Quercus_cer 30
	 Quercus_pub 90

MapCode 588
	 Robinia 70
	 Quercus_cer 30
	 Quercus_pub 100

MapCode 589
	 Robinia 70
	 Quercus_cer 50
	 Quercus_pub 60

MapCode 590
	 Robinia 70
	 Quercus_cer 70
	 Quercus_pub 70

MapCode 591
	 Robinia 70
	 Quercus_cer 70
	 Quercus_pub 100

MapCode 592
	 Robinia 70
	 Quercus_cer 90
	 Quercus_pub 70

MapCode 593
	 Robinia 70
	 Quercus_cer 190
	 Quercus_pub 90

MapCode 594
	 Robinia 80
	 Quercus_cer 50
	 Quercus_pub 90

MapCode 595
	 Robinia 90
	 Quercus_cer 1
	 Quercus_pub 80

MapCode 596
	 Robinia 90
	 Quercus_cer 10
	 Quercus_pub 100

MapCode 597
	 Robinia 90
	 Quercus_cer 20
	 Quercus_pub 80

MapCode 598
	 Robinia 90
	 Quercus_cer 20
	 Quercus_pub 90

MapCode 599
	 Robinia 90
	 Quercus_cer 30
	 Quercus_pub 50

MapCode 600
	 Robinia 90
	 Quercus_cer 50
	 Quercus_pub 90

MapCode 601
	 Robinia 90
	 Quercus_cer 70
	 Quercus_pub 10

MapCode 602
	 Robinia 90
	 Quercus_cer 90
	 Quercus_pub 90

MapCode 603
	 Abies 60
	 Pinus_nig 90
	 Fagus 60
	 Acer 70

MapCode 604
	 Abies 70
	 Pinus_nig 110
	 Fagus 70
	 Acer 80

MapCode 605
	 Abies 100
	 Pinus_nig 150
	 Fagus 100
	 Acer 110

MapCode 606
	 Fagus 10
	 Quercus_cer 16
	 Abies 10
	 Acer 12

MapCode 607
	 Fagus 20
	 Quercus_cer 32
	 Abies 20
	 Acer 24

MapCode 608
	 Fagus 50
	 Quercus_cer 80
	 Abies 50
	 Acer 60

MapCode 609
	 Fagus 60
	 Quercus_cer 90
	 Abies 60
	 Acer 70

MapCode 610
	 Fagus 70
	 Quercus_cer 100
	 Abies 70
	 Acer 80

MapCode 611
	 Fagus 70
	 Quercus_cer 110
	 Abies 70
	 Acer 80

MapCode 612
	 Fagus 80
	 Quercus_cer 120
	 Abies 80
	 Acer 90

MapCode 613
	 Fagus 90
	 Quercus_cer 130
	 Abies 90
	 Acer 100

MapCode 614
	 Fagus 100
	 Quercus_cer 150
	 Abies 100
	 Acer 110

MapCode 615
	 Fagus 110
	 Quercus_cer 170
	 Abies 110
	 Acer 130

MapCode 616
	 Fagus 130
	 Quercus_cer 200
	 Abies 130
	 Acer 150

MapCode 617
	 Pinus_nig 20
	 Quercus_cer 20
	 Castanea 13
	 Acer 6

MapCode 618
	 Pinus_nig 30
	 Quercus_cer 30
	 Castanea 20
	 Acer 10

MapCode 619
	 Pinus_nig 40
	 Quercus_cer 40
	 Castanea 30
	 Acer 20

MapCode 620
	 Pinus_nig 50
	 Quercus_cer 50
	 Castanea 30
	 Acer 20

MapCode 621
	 Pinus_nig 70
	 Quercus_cer 70
	 Castanea 50
	 Acer 30

MapCode 622
	 Pinus_nig 90
	 Quercus_cer 90
	 Castanea 60
	 Acer 30

MapCode 623
	 Pinus_nig 100
	 Quercus_cer 100
	 Castanea 70
	 Acer 40

MapCode 624
	 Pseudotsuga 40
	 Castanea 40
	 Abies 20
	 Acer 30

MapCode 625
	 Pseudotsuga 50
	 Castanea 50
	 Abies 20
	 Acer 30

MapCode 626
	 Pseudotsuga 80
	 Castanea 80
	 Abies 30
	 Acer 50

MapCode 627
	 Pseudotsuga 90
	 Castanea 90
	 Abies 30
	 Acer 60

MapCode 628
	 Robinia 90
	 Quercus_cer 90
	 Quercus_pub 90
	 Acer 20

MapCode 629
	 Robinia 90
	 Quercus_cer 90
	 Quercus_pub 90
	 Acer 30

MapCode 630
	 Fagus 80
	 Quercus_cer 120
	 Abies 80
	 Fraxinus 110

MapCode 631
	 Ostrya 90
	 Quercus_cer 120
	 Castanea 100
	 Fraxinus 100

MapCode 632
	 Pinus_nig 50
	 Quercus_cer 50
	 Castanea 30
	 Fraxinus 30

MapCode 633
	 Pinus_nig 50
	 Quercus_cer 50
	 Castanea 40
	 Fraxinus 40

MapCode 634
	 Pinus_nig 60
	 Quercus_cer 60
	 Castanea 40
	 Fraxinus 40

MapCode 635
	 Quercus_cer 10
	 Quercus_pub 10
	 Ostrya 3
	 Fraxinus 6

MapCode 636
	 Quercus_cer 20
	 Quercus_pub 20
	 Ostrya 6
	 Fraxinus 13

MapCode 637
	 Quercus_cer 40
	 Quercus_pub 40
	 Ostrya 20
	 Fraxinus 30

MapCode 638
	 Quercus_cer 60
	 Quercus_pub 60
	 Ostrya 20
	 Fraxinus 40

MapCode 639
	 Quercus_cer 70
	 Quercus_pub 70
	 Ostrya 30
	 Fraxinus 50

MapCode 640
	 Quercus_cer 80
	 Quercus_pub 80
	 Ostrya 30
	 Fraxinus 50

MapCode 641
	 Quercus_cer 90
	 Quercus_pub 90
	 Ostrya 30
	 Fraxinus 60

MapCode 642
	 Quercus_cer 100
	 Quercus_pub 100
	 Ostrya 40
	 Fraxinus 70

MapCode 643
	 Quercus_cer 110
	 Quercus_pub 110
	 Ostrya 40
	 Fraxinus 80

MapCode 644
	 Quercus_cer 150
	 Quercus_pub 150
	 Ostrya 50
	 Fraxinus 100

MapCode 645
	 Quercus_cer 170
	 Quercus_pub 170
	 Ostrya 60
	 Fraxinus 110

MapCode 646
	 Quercus_pub 10
	 Quercus_cer 10
	 Ostrya 3
	 Fraxinus 6

MapCode 647
	 Quercus_pub 20
	 Quercus_cer 20
	 Ostrya 6
	 Fraxinus 13

MapCode 648
	 Quercus_pub 30
	 Quercus_cer 30
	 Ostrya 10
	 Fraxinus 20

MapCode 649
	 Quercus_pub 50
	 Quercus_cer 50
	 Ostrya 20
	 Fraxinus 30

MapCode 650
	 Quercus_pub 60
	 Quercus_cer 60
	 Ostrya 20
	 Fraxinus 40

MapCode 651
	 Quercus_pub 70
	 Quercus_cer 70
	 Ostrya 30
	 Fraxinus 50

MapCode 652
	 Quercus_pub 80
	 Quercus_cer 80
	 Ostrya 30
	 Fraxinus 50

MapCode 653
	 Quercus_pub 90
	 Quercus_cer 90
	 Ostrya 30
	 Fraxinus 60

MapCode 654
	 Quercus_pub 100
	 Quercus_cer 100
	 Ostrya 40
	 Fraxinus 70

MapCode 655
	 Quercus_pub 130
	 Quercus_cer 130
	 Ostrya 50
	 Fraxinus 90

MapCode 656
	 Quercus_pub 140
	 Quercus_cer 140
	 Ostrya 50
	 Fraxinus 90

MapCode 657
	 Quercus_pub 140
	 Quercus_cer 140
	 Ostrya 50
	 Fraxinus 100

MapCode 658
	 Quercus_pub 150
	 Quercus_cer 150
	 Ostrya 50
	 Fraxinus 100

MapCode 659
	 Quercus_pub 190
	 Quercus_cer 190
	 Ostrya 70
	 Fraxinus 130
